# Supplementary material for: Dual-Hit Model of Parkinson’s Disease: Impact of Dysbiosis on 6-Hydroxydopamine-Insulted Mice—Neuroprotective and Anti-Inflammatory Effects of Butyrate
Source: Int J Mol Sci. 2022 Jun 7;23(12):6367. doi: 10.3390/ijms23126367 (PMC9223521; doi:10.3390/ijms23126367)
Supplement: Supplementary file 1 [file ijms-23-06367-s001.zip]

Archive with 1 entries (1 files):
- ijms-1727819-supplementary material.pdf
